# Supplementary material for: Stiffness Modulation in Flexible Rotational Triboelectric Nanogenerators for Dual Enhancement of Power and Reliability
Source: Nanomaterials (Basel). 2024 Feb 18;14(4):380. doi: 10.3390/nano14040380 (PMC10892494; doi:10.3390/nano14040380)
Supplement: Supplementary file 1 [file nanomaterials-14-00380-s001.zip]

Archive with 3 entries (3 files):
- Note S1- Explanation of oscillating relation.pdf
- Video S1-Lightning of 100 LEDs.mp4
- Video S2-Powering a Commercial thermo-hygrometer.mp4
